# Supplementary material for: Polypyrimidine tract binding protein 1 (PTBP1) contains a novel regulatory sequence, the rBH3, that binds the prosurvival protein MCL1
Source: J Biol Chem. 2023 May 3;299(6):104778. doi: 10.1016/j.jbc.2023.104778 (PMC10244698; doi:10.1016/j.jbc.2023.104778)
Supplement: PTBP1_RRM_alignment [file mmc2.zip]

Archive with 1 entries (1 files):
- PTBP1_RRM_alignment.jvp
